# Supplementary material for: Vibrio parahaemolyticus Is Associated with Diarrhea Cases in Mexico, with a Dominance of Pandemic O3:K6 Clones
Source: Int J Environ Res Public Health. 2022 Aug 19;19(16):10318. doi: 10.3390/ijerph191610318 (PMC9408606; doi:10.3390/ijerph191610318)
Supplement: Supplementary file 1 [file ijerph-19-10318-s001.zip]

Archive with 1 entries (1 files):
- ijerph-1850880-supplementary.pdf
